# Supplementary material for: Over-Expression of Dehydroascorbate Reductase Improves Salt Tolerance, Environmental Adaptability and Productivity in Oryza sativa
Source: Antioxidants (Basel). 2022 May 28;11(6):1077. doi: 10.3390/antiox11061077 (PMC9220092; doi:10.3390/antiox11061077)
Supplement: Supplementary file 1 [file antioxidants-11-01077-s001.zip]

Archive with 1 entries (1 files):
- antioxidants-1727472-supplementary.pdf
